# Supplementary material for: Extracellular Vesicles-Mediated Bio-Orthogonal Catalysis in Growing Tumors
Source: Cells. 2024 Apr 16;13(8):691. doi: 10.3390/cells13080691 (PMC11048864; doi:10.3390/cells13080691)
Supplement: Supplementary file 1 [file cells-13-00691-s001.zip]

Archive with 1 entries (1 files):
- cells-2935537-supplementary.pdf
